# Supplementary material for: Pitfalls and Possibilities in the Analysis of Biomass Allocation Patterns in Plants
Source: Front Plant Sci. 2012 Dec 5;3:259. doi: 10.3389/fpls.2012.00259 (PMC3514511; doi:10.3389/fpls.2012.00259)
Supplement: Supplementary Table S1 — Allometric Algebra. The effect of OLS and SMA fitting in the case where allometries are algebraically combined. [file 36595_Poorter_DataSheet1.XLSX]

## Sheet: Sheet1
Electronic Appendix "Allometric Algebra". Errors can arise when combining allometric equations algebraically to determine new allometric equations
if the allometric equations were determined using standard major axes (SMA) rather than ordinary least squares (OLS). In this example the allometries in eqns 1 and 2 are combined to determine
that in eqn 3: the slope of the allometry for y3 vs x should be that for y2 vs x minus that for y1 vs x.
Note that for the OLS line fitting approach, but not the SMA line fitting approach, that the slope determined using eqn 3 tends to be close to that calculated from eqns 1 and 2.
This is true for examples when additional random error is added to just the y-variable, or to both the x- and y-variables.
equation		x	random error	random error		x with error	y with error		log(x)	log(x) with error	log(y) with error				OLS slope	SMA slope
eqn 1	y1=2x^0.5	1	0.232	0.9821		1.232	1.9642		0	0.0906109	0.293186		y with error vs x		0.616346	1.00657
		2	0.88538	0.439273		2.88538	1.24245		0.30103	0.460203	0.0942798		y with error vs x with error		0.661346	1.11785
		3	0.613413	0.132545		3.61341	0.459149		0.477121	0.557918	-0.338046
		4	0.635674	0.449065		4.63567	1.79626		0.60206	0.666113	0.254369
		5	0.870829	0.742984		5.87083	3.32273		0.69897	0.768699	0.521495
		6	0.576885	0.541533		6.57688	2.65296		0.778151	0.81802	0.423731
		7	0.551543	0.689279		7.55154	3.64732		0.845098	0.878036	0.561974
		8	0.612087	0.40741		8.61209	2.30466		0.90309	0.935108	0.362606
		9	0.83039	0.779687		9.83039	4.67812		0.954243	0.992571	0.670072
		10	0.441126	0.971671		10.4411	6.14538		1	1.01875	0.788549
eqn 2	y2=3x^0.75	1	0.812351	0.319709		1.81235	0.639417		0	0.258242	-0.194215		y with error vs x		0.260635	1.00977
		2	0.827971	0.591401		2.82797	1.67273		0.30103	0.451475	0.223427		y with error vs x with error		0.348191	1.30873
		3	0.977085	0.86192		3.97708	2.98578		0.477121	0.599565	0.475057
		4	0.218741	0.151139		4.21874	0.604555		0.60206	0.625183	-0.218564
		5	0.973795	0.901612		5.97379	4.03213		0.69897	0.77625	0.605535
		6	0.865865	0.31765		6.86586	1.55616		0.778151	0.836695	0.192054
		7	0.0958815	0.347132		7.09588	1.83685		0.845098	0.851006	0.264073
		8	0.226209	0.879458		8.22621	4.97497		0.90309	0.9152	0.69679
		9	0.46752	0.133703		9.46752	0.802216		0.954243	0.976236	-0.0957088
		10	0.78962	0.18044		10.7896	1.1412		1	1.03301	0.0573618
eqn 3	y3=y2/y1	1	0.414126	0.221006		1.41413	0.325536		0	0.150488	-0.487401		y with error vs x		-0.355711	1.57296	fitted
		2	0.147133	0.0842301		2.14713	1.34632		0.30103	0.331859	0.129147				-0.355711	0.00320045	calculated from eqns 1 and 2
		3	0.237711	0.488997		3.23771	6.50285		0.477121	0.510238	0.813103
		4	0.157076	0.925077		4.15708	0.336563		0.60206	0.618788	-0.472934
		5	0.536116	0.215329		5.53612	1.2135		0.69897	0.743205	0.08404
		6	0.807835	0.42707		6.80783	0.586575		0.778151	0.833009	-0.231676		y with error vs x with error		-0.355711	5.10907	fitted
		7	0.748982	0.681946		7.74898	0.503616		0.845098	0.889245	-0.297901				-0.313155	0.190883	calculated from eqns 1 and 2
		8	0.478954	0.0517035		8.47895	2.15866		0.90309	0.928342	0.334184
		9	0.277245	0.57663		9.27725	0.171482		0.954243	0.967419	-0.765781
		10	0.0125359	0.156191		10.0125	0.1857		1	1.00054	-0.731187
